# Supplementary material for: Use of metagenomic next-generation sequencing for diagnosis of peritonitis in end-stage liver disease
Source: Int J Med Sci. 2023 Oct 9;20(13):1698–704. doi: 10.7150/ijms.89242 (PMC10620865; doi:10.7150/ijms.89242)
Supplement: Supplementary file 2 — Supplementary table 1. [file ijmsv20p1698s2.xlsx]

## Sheet: Table S3
Table S1. Detailed detection results and clinical characteristics of each patient
Patient numbers	Etiologies of ESLD	mNGS results	Pathogen types	Pathogens	Number of detected sequences	mNGS supplementary results	Pathogen types (supplementary)	Pathogens (supplementary)	Peritonitis in the last 90 days before enrollment	Invasive procedures in the last 30 days before enrollment	Concurrent systemic diseases	Ascites appearance	Total cell counts in ascites (10^6/L)	PMN counts (10^6/L)	PCT (ng/mL)	Ascites culture results	Other infection (excluding peritonitis)	Antibotic therapy	Other therapy	Final clinical diagnosis (peritonitis)	Clinical outcomes
1	Unknown	Positive	Fungi	Aspergillus flavus	1	Positive	G+ bacteria	Cutibacterium acnes	No	Yes, 3 days before enrollment (Venography)	No	Yellow, clear	269	2.346	0.07	Negative	No	Yes, ceftizoxime sodium for 7 days	Omeprazole, mosapride, almagate suspension, diisopropylamine dichloroacetate, monoammonium glycyrrhizinate and cysteine, spironolactone, and furosemide for 9 days; Magnesium isoglycyrrhizinate, and ademetionine for 1 day	Yes	Improved and discharged
			Fungi	Meyerozyma guilliermondii	7		G+ bacteria	Staphylococcus epidermidis
			Fungi	Rhizopus oryzae	1		G+ bacteria	Staphylococcus hominis
							G+ bacteria	Staphylococcus warneri
							G+ bacteria	Staphylococcus haemolyticus
							G+ bacteria	Corynebacterium matruchotii
							G+ bacteria	Micrococcus luteus
							G+ bacteria	Staphylococcus cohnii
							G- bacteria	Moraxella osloensis
							Fungi	Candida parapsilosis
2	HBV	Positive	G- bacteria	Klebsiella variicola	28	Positive	G+ bacteria	Cutibacterium acnes	No	No	No	Yellow, slight turbid	2145	1.885	0.45	Negative	No	Yes, piperacillin/tazobactam for 16 days	Diisopropylamine dichloroacetate injection, monoammonium glycyrrhizinate and cysteine, spironolactone, and furosemide for 14 days; Hemocoagulase,carbazochrome sodium sulfonate for 4 days; Omeprazole, terlipressin, and octreotide acetate for 5 days.	Yes	Improved and discharged
			DNA viruses	Hepatitis B virus	131		G+ bacteria	Staphylococcus epidermidis
							G+ bacteria	Staphylococcus hominis
							G+ bacteria	Staphylococcus warneri
							G+ bacteria	Staphylococcus haemolyticus
							G+ bacteria	Corynebacterium tuberculostearicum
							G+ bacteria	Micrococcus terreus
							G+ bacteria	Staphylococcus cohnii
							G- bacteria	Moraxella osloensis
3	HBV	Positive	G+ bacteria	Staphylococcus aureus	1	Positive	G+ bacteria	Cutibacterium acnes	No	No	No	Yellow , slight turbid	4958	4056.43	3.48	Negative	Yes	Yes, biapenem for 15 days	Diisopropylamine dichloroacetate, ademetionine, spironolactone, furosemide, and acetylcysteine for 15 days	Yes	Improved and discharged
			G+ bacteria	Enterococcus faecalis	1		G+ bacteria	Staphylococcus epidermidis
							G+ bacteria	Staphylococcus haemolyticus
							G+ bacteria	Micrococcus luteus
							G+ bacteria	Staphylococcus cohnii
							G+ bacteria	Staphylococcus capitis
							G- bacteria	Moraxella osloensis
4	Alcoholic liver disease	Positive	Fungi	Trichoderma longibrachiatum	5	Positive	G+ bacteria	Cutibacterium acnes	No	No	Yes, type 2 diabetes mellitus	Red, slight turbid	151901	8.02	0.2	Negative	Yes	Yes, nystatin for the first 3 days, and rifaximin combined with nystatin for the next 38 days	Spironolactone, furosemide, and insulin for 41 days; Torasemide, hemocoagulase, carbazochrome sodium sulfonate for 19 days; Ornithine/aspartate, arginine glutamate injection for 17 days; Cetirizine for 11 days.	Yes	Improved and discharged
							G+ bacteria	Staphylococcus epidermidis
							G+ bacteria	Staphylococcus hominis
							G+ bacteria	Staphylococcus haemolyticus
							G+ bacteria	Corynebacterium
							G+ bacteria	Micrococcus luteus
							G- bacteria	Moraxella osloensis
							Fungi	Candida parapsilosis
5	HBV	Positive	G- bacteria	Pseudomonas aeruginosa	10	Positive	G+ bacteria	Cutibacterium acnes	No	No	No	Yellow, clear	393	3.999	0.19	Negative	Yes	Yes, levofloxacin for 5 days	Spironolactone, furosemide, magnesium isoglycyrrhizinate, and ademetionine acetylcysteine for 11 days; Terlipressin for 4 days	Yes	Improved and discharged
			DNA viruses	Human mastadenovirus F	1		G+ bacteria	Staphylococcus epidermidis
							G+ bacteria	Staphylococcus warneri
							G+ bacteria	Corynebacterium resistens
							G- bacteria	Moraxella osloensis
6	HBV	Negative		/		Positive	G+ bacteria	Cutibacterium acnes	No	No	Yes, psoriasis	Yellow, slight turbid	1226	16.724	0.18	Negative	No	Yes, rifaximin for 13 days	Diisopropylamine dichloroacetate, spironolactone, and furosemide for 13 days; Terlipressin for 10 days	No	Improved and discharged
							G+ bacteria	Staphylococcus epidermidis
							G+ bacteria	Staphylococcus hominis
							G+ bacteria	Staphylococcus warneri
							G+ bacteria	Staphylococcus haemolyticus
							G+ bacteria	Corynebacterium tuberculostearicum
							G+ bacteria	Micrococcus luteus
							G- bacteria	Moraxella osloensis
							Fungi	Candida parapsilosis
7	Autoimmune liver disease	Positive	G+ bacteria	Collinsella aerofaciens	31	Positive	G+ bacteria	Cutibacterium acnes	No	No	No	Yellow, turbid	44020	587.52	/	Negative	No	Yes, meropenem for the first 6 days, vancomycin combined with moxifloxacin for the next 8 days.	Diisopropylamine dichloroacetate, spironolactone, and furosemide for 14 days; Pantoprazole, compound amino acid injection (18aa) for 7 days.	Yes	Improved and discharged
			G+ bacteria	Fusicatenibacter saccharivorans	50		G+ bacteria	Staphylococcus epidermidis
			G+ bacteria	Megasphaera elsdenii	25		G+ bacteria	Micrococcus luteus
			G- bacteria	Prevotella copri	266		G+ bacteria	Corynebacterium
			G- bacteria	Helicobacter canis	108		G- bacteria	Moraxella osloensis
			G- bacteria	Phocaeicola vulgatus	9
8	HBV	Positive	G- bacteria	Klebsiella variicola	18	Positive	G+ bacteria	Cutibacterium acnes	No	No	No	Light yellow, clear	153	1.59	/	Negative	No	Yes, piperacillin/tazobactam for 13 days	Diisopropylamine dichloroacetate, pironolactone, furosemide, and bacillus licheniformis capsule for 15 days; Entecavir, and omeprazole for 8 days.	Yes	Improved and discharged
			G- bacteria	Klebsiella pneumoniae	8		G+ bacteria	Staphylococcus warneri
			G- bacteria	Burkholderia multivorans	8		G+ bacteria	Staphylococcus epidermidis
			Fungi	Kluyveromyces marxianus	49		G+ bacteria	Staphylococcus haemolyticus
							G+ bacteria	Staphylococcus hominis
							G+ bacteria	Staphylococcus equorum
							G+ bacteria	Corynebacterium propinquum
							G+ bacteria	Micrococcus luteus
							G- bacteria	Moraxella osloensis
							Fungi	Candida metapsilosis
							Fungi	Candida parapsilosis
9	HCV	Negative		/		Positive	G+ bacteria	Cutibacterium acnes	No	No	No	Red, turbid	135530	106	0.6	Negative	No	Yes, ceftizoxime sodium and rifaximin for 6 days	Diisopropylamine dichloroacetate, ornithine/aspartate, spironolactone, and furosemide for 6 days.	Yes	Discharged
							G+ bacteria	Staphylococcus epidermidis
							G- bacteria	Moraxella osloensis
10	HCV	Negative		/		Positive	G+ bacteria	Cutibacterium acnes	No	No	No	Light yellow, slight turbid	3221	1582.35	1.93	Negative	No	Yes, piperacillin/tazobactam for 9 days	Pantoprazole, diisopropylamine dichloroacetate, ornithine/aspartate, and tolvaptan for 9 days.	Yes	Discharged
							G- bacteria	Moraxella osloensis
11	Alcoholic liver disease	Positive	Fungi	Aspergillus flavus	3	Positive	G+ bacteria	Cutibacterium acnes	No	No	No	Light yellow, slight turbid	269	4.209	0.05	Negative	No	No	No	Yes	Discharged
			DNA viruses	Human alphaherpesvirus 1	1		G+ bacteria	Staphylococcus epidermidis
							G- bacteria	Moraxella osloensis
12	HBV	Positive	G+ bacteria	Nocardia asteroides	2	Positive	G+ bacteria	Cutibacterium acnes	No	Yes, 18 days before enrollment (Artificial liver support-plasma replacement )	No	Yellow, slight turbid	129	1.29	0.88	Negative	Yes	Yes, rifaximin for 31 days	Entecavir, tenofovir, ornithine/aspartate, magnesium isoglycyrrhizinate, ademetionine, spironolactone, and furosemide for 31 days.	Yes	Improved and discharged
			Mycobacteria	Mycobacterium avium complex	4		G+ bacteria	Staphylococcus warneri
			DNA viruses	Human betaherpesvirus 5	2		G+ bacteria	Staphylococcus hominis
			DNA viruses	Hepatitis B virus	1		G+ bacteria	Staphylococcus haemolyticus
							G+ bacteria	Staphylococcus epidermidis
							G+ bacteria	Staphylococcus capitis
							G+ bacteria	Micrococcus luteus
							G+ bacteria	Corynebacterium accolens
							G- bacteria	Moraxella osloensis
13	HBV	Positive	G+ bacteria	Enterococcus faecium	11	Positive	G+ bacteria	Cutibacterium acnes	No	No	No	Light yellow, clear	177	12.859	0.14	Negative	Yes	Yes, ceftizoxime sodium for the first 2 days, and combined with rifaximin for the next 2 days	Spironolactone, furosemide, diisopropylamine dichloroacetate, bacillus licheniformis capsule, and thymopetin for 4 days.	Yes	Improved and discharged
			Mycobacteria	Mycobacterium lentiflavum	9		G+ bacteria	Staphylococcus warneri
			Fungi	Aspergillus fumigatus	14		G+ bacteria	Staphylococcus hominis
			DNA viruses	Human gammaherpesvirus 4	1		G+ bacteria	Staphylococcus haemolyticus
			DNA viruses	Human betaherpesvirus 5	1		G+ bacteria	Staphylococcus epidermidis
							G+ bacteria	Corynebacterium accolens
							G+ bacteria	Micrococcus luteus
							G- bacteria	Moraxella osloensis
							Fungi	Candida parapsilosis
							Fungi	Candida metapsilosis
14	HBV	Positive	G+ bacteria	Streptococcus thermophilus	46	Positive	G+ bacteria	Cutibacterium acnes	No	No	No	Light yellow, slight turbid	326	33.222	0.05	Negative	No	No	Entecavir, diisopropylamine dichloroacetate, spironolactone, furosemide, and polystictus glycopeptide capsules for 9 days.	No	Improved and discharged
			Fungi	Chaetomium globosum	17		G+ bacteria	Staphylococcus warneri
							G+ bacteria	Staphylococcus epidermidis
							G+ bacteria	Corynebacterium accolens
							G+ bacteria	Micrococcus luteus
							G- bacteria	Moraxella osloensis
							Fungi	Candida parapsilosis
15	HBV	Positive	G- bacteria	Klebsiella pneumoniae	1	Positive	G+ bacteria	Cutibacterium acnes	No	No	Yes, type 2 diabetes mellitus	Yellow, slight turbid	1587	1550.56	0.05	Negative	Yes	Yes, piperacillin/tazobactam for 17 days	Diisopropylamine dichloroacetate, spironolactone, furosemide, ademetionine, acetylcysteine, magnesium isoglycyrrhizinate, tenofovir alafenemide fumarate, bacillus licheniformis capsule, and insulin for 18 days.	Yes	Improved and discharged
			DNA viruses	Hepatitis B virus	9		G+ bacteria	Staphylococcus epidermidis
							G+ bacteria	Corynebacterium propinquum
							G+ bacteria	Micrococcus luteus
							G- bacteria	Moraxella osloensis
							Fungi	Candida parapsilosis
16	HCV	Positive	Fungi	Candida glabrata	1	Positive	G+ bacteria	Cutibacterium acnes	No	No	No	Yellow , slight turbid	3858	1472.33	0.05	Negative	No	Yes, piperacillin/tazobactam for 21 days	Diisopropylamine dichloroacetate, spironolactone, furosemide, sofosbovir/velpatasvir, ribavirin, pantoprazole, and mosapride for 21 days	Yes	Improved and discharged
							G+ bacteria	Staphylococcus hominis
							G+ bacteria	Staphylococcus haemolyticus
							G+ bacteria	Staphylococcus epidermidis
							G+ bacteria	Staphylococcus saprophyticus
							G+ bacteria	Micrococcus luteus
							G- bacteria	Moraxella osloensis
17	HBV	Positive	G+ bacteria	Enterococcus faecium	7	Positive	G+ bacteria	Cutibacterium acnes	No	No	No	Light yellow, turbid	136	1.548	0.17	Negative	No	Yes, moxifloxacin for the first 11 days, piperacillin/tazobactam for the next 5 days, piperacillin/tazobactam combined with caspofungin for the last 15 days.	Diisopropylamine dichloroacetate, disodium cantharidinate, spironolactone, and furosemide for 29 days.	Yes	Improved and discharged
			Mycobacteria	Mycobacterium lentiflavum	39		G+ bacteria	Staphylococcus warneri
			Mycobacteria	Mycobacterium tuberculosis complex	1		G+ bacteria	Staphylococcus hominis
			Fungi	Aspergillus flavus	203		G+ bacteria	Staphylococcus haemolyticus
			DNA viruses	Hepatitis B virus	1		G+ bacteria	Staphylococcus epidermidis
			DNA viruses	Human gammaherpesvirus 4	1		G+ bacteria	Corynebacterium matruchotii
							G+ bacteria	Micrococcus luteus
							G- bacteria	Moraxella osloensis
							Fungi	Candida parapsilosis
18	HBV	Positive	Fungi	Candida albicans	1	Positive	G+ bacteria	Cutibacterium acnes	No	No	No	Yellow, slight turbid	274	59.16	5.05	Negative	No	Yes, piperacillin/tazobactam for 14 days	Diisopropylamine dichloroacetate, monoammonium glycyrrhizinate and cysteine, and entecavir for 14 days.	Yes	Improved and discharged
							G+ bacteria	Staphylococcus warneri
							G+ bacteria	Staphylococcus hominis
							G+ bacteria	Staphylococcus haemolyticus
							G+ bacteria	Staphylococcus epidermidis
							G+ bacteria	Staphylococcus saprophyticus
							G+ bacteria	Staphylococcus cohnii
							G+ bacteria	Corynebacterium tuberculostearicum
							G- bacteria	Moraxella osloensis
							Fungi	Candida parapsilosis
19	Alcoholic liver disease	Positive	DNA viruses	Human gammaherpesvirus 4	1	Positive	G+ bacteria	Cutibacterium acnes	No	Yes, 26 days before enrollment (Endoscopic variceal ligation)	No	Yellow, slight turbid	3364	156.156	1.19	Negative	Yes	Yes, piperacillin/tazobactam for 10 days	Diisopropylamine dichloroacetate, magnesium isoglycyrrhizinate, acetylcysteine, and ornithine/aspartate for 10 days; Spironolactone, furosemide, hemocoagulase, and carbazochrome sodium sulfonate for 9 days.	Yes	Improved and discharged
							G+ bacteria	Staphylococcus hominis
							G+ bacteria	Staphylococcus epidermidis
							G- bacteria	Moraxella osloensis
20	HBV	Positive	DNA viruses	Human gammaherpesvirus 4	5	Positive	G+ bacteria	Cutibacterium acnes	No	No	No	Yellow, clear	135	2.415	0.25	Negative	Yes	Yes, piperacillin/tazobactam for 4 days	Diisopropylamine dichloroacetate, spironolactone, furosemide, ademetionine, entecavir, live combined bacillus subtilis and enterococcus faecium enteric-coated capsules, and sorafenib for 4 days; Hemocoagulase, carbazochrome sodium sulfonate, terlipressin, and omeprazole for 1 day.	No	Improved and discharged
			DNA viruses	Human betaherpesvirus 5	1		G+ bacteria	Staphylococcus warneri
							G+ bacteria	Staphylococcus hominis
							G+ bacteria	Staphylococcus haemolyticus
							G+ bacteria	Staphylococcus epidermidis
							G+ bacteria	Micrococcus luteus
							G- bacteria	Moraxella osloensis
21	HBV	Positive	G+ bacteria	Clostridioides difficile	1533	Negative		/	No	No	No	Light brown, clear	/	/	0.15	Positive (Clostridioides difficile)	No	Yes, piperacillin/tazobactam for the first 3 days, and combined with metronidazole for the next 30 days	Spironolactone, furosemide, ademetionine, diisopropylamine dichloroacetate, and ursodeoxycholic acid for 34 days; Hemocoagulase, and carbazochrome sodium sulfonate for 28 days.	Yes	Improved and discharged
22	Autoimmune liver disease	Positive	DNA viruses	Human mastadenovirus F	1	Positive	G+ bacteria	Cutibacterium acnes	No	No	No	Yellow, clear	605	3.355	0.8	Negative	No	Yes, piperacillin/tazobactam for 6 days	Pantoprazole, diisopropylamine dichloroacetate, and ademetionine for 6 days. Mosapride, and bacillus licheniformis capsule for 6 days.	Yes	Improved and discharged
			DNA viruses	Human gammaherpesvirus 4	1		G+ bacteria	Staphylococcus warneri
							G+ bacteria	Staphylococcus hominis
							G+ bacteria	Staphylococcus haemolyticus
							G+ bacteria	Staphylococcus epidermidis
							G+ bacteria	Micrococcus luteus
							G+ bacteria	Corynebacterium glucuronolyticum
							G- bacteria	Moraxella osloensis
							Fungi	Candida parapsilosis
23	Alcoholic liver disease	Positive	G- bacteria	Enterobacter cloacae complex	2270	Positive	G+ bacteria	Cutibacterium acnes	No	No	Yes, type 2 diabetes mellitus	Light yellow, clear	221	8.591	0.21	Negative	No	Yes, ceftriaxone for 16 days	Diisopropylamine dichloroacetate, spironolactone, furosemide, ornithine/aspartate, and insulin for 17 days; Hemocoagulase, and carbazochrome sodium sulfonate for 9 days	Yes	Improved and discharged
			Fungi	Aspergillus fumigatus	2		G+ bacteria	Staphylococcus warneri
							G+ bacteria	Staphylococcus hominis
							G+ bacteria	Staphylococcus haemolyticus
							G+ bacteria	Staphylococcus epidermidis
							G+ bacteria	Micrococcus luteus
							G+ bacteria	Corynebacterium tuberculostearicum
							G- bacteria	Moraxella osloensis
24	Alcoholic liver disease	Positive	G- bacteria	Coxiella burnetii	1	Positive	G+ bacteria	Cutibacterium acnes	No	No	No	Yellow, slight turbid	307	9.729	0.18	Negative	Yes	Yes, biapenem for 18 days	Diisopropylamine dichloroacetate, ademetionine, monoammonium glycyrrhizinate and cysteine, compound amino acid injection (18aa), live combined bacillus subtilis and enterococcus faecium enteric-coated capsules, and propranolol for 18 days.	Yes	Improved and discharged
							G+ bacteria	Staphylococcus warneri
							G+ bacteria	Staphylococcus hominis
							G+ bacteria	Staphylococcus haemolyticus
							G+ bacteria	Staphylococcus epidermidis
							G+ bacteria	Corynebacterium propinquum
							G- bacteria	Moraxella osloensis
							Fungi	Candida parapsilosis
25	Unknown	Negative		/		Positive	G+ bacteria	Cutibacterium acnes	Yes, 30 days before enrollment	No	No	Yellow, clear	290	12.15	0.07	Negative	No	Yes, cefoperazone sodium and sulbactam sodium for 5 days	Diisopropylamine dichloroacetate, spironolactone, furosemide, magnesium isoglycyrrhizinate, ademetionine, ornithine/aspartate, and arginine glutamate injection for 19 days; Terlipressin for 3 days	Yes	Improved and discharged
							G+ bacteria	Staphylococcus warneri
							G+ bacteria	Staphylococcus hominis
							G+ bacteria	Staphylococcus haemolyticus
							G- bacteria	Moraxella osloensis
26	HBV	Positive	DNA viruses	Human gammaherpesvirus 4	2	Positive	G+ bacteria	Cutibacterium acnes	No	No	No	Light yellow, turbid	610	346.8	0.13	Negative	No	Yes, piperacillin/tazobactam for 17 days	Diisopropylamine dichloroacetate, magnesium isoglycyrrhizinate, pantoprazole, and entecavir for 21 days; Terlipressin for 4 days	Yes	Improved and discharged
							G+ bacteria	Staphylococcus warneri
							G+ bacteria	Staphylococcus hominis
							G+ bacteria	Staphylococcus haemolyticus
							G+ bacteria	Staphylococcus epidermidis
							G+ bacteria	Staphylococcus pettenkoferi
							G+ bacteria	Corynebacterium tuberculostearicum
							G- bacteria	Moraxella osloensis
27	HBV	Positive	G- bacteria	Burkholderia multivorans	3	Positive	G+ bacteria	Cutibacterium acnes	No	No	No	Yellow, slight turbid	522	20.496	0.45	Negative	No	Yes, piperacillin/tazobactam for 11 days	Ornithine/aspartate, diisopropylamine dichloroacetate, spironolactone, and furosemide for 11 days.	Yes	Discharged
							G+ bacteria	Staphylococcus warneri
							G+ bacteria	Staphylococcus hominis
							G+ bacteria	Staphylococcus epidermidis
							G- bacteria	Moraxella osloensis
28	NAFLD	Positive	Fungi	Pichia kudriavzevii	1	Positive	G+ bacteria	Cutibacterium acnes	No	No	No	Yellow, slight turbid	2526	6.194	0.03	Negative	No	Yes, piperacillin/tazobactam for 6 days	Diisopropylamine dichloroacetate, spironolactone, and furosemide for 17 days.	Yes	Improved and discharged
							G+ bacteria	Staphylococcus warneri
							G+ bacteria	Staphylococcus epidermidis
							G- bacteria	Moraxella osloensis
29	HBV	Negative		/		Positive	G+ bacteria	Cutibacterium acnes	No	No	No	Red, turbid	53442	22.1	0.09	Negative	No	Yes, piperacillin/tazobactam combined with metronidazole for 20 days	Diisopropylamine dichloroacetate, spironolactone, furosemide, ademetionine, ursodeoxycholic acid, ademetionine, hemocoagulase, and carbazochrome sodium sulfonate for 20 days.	Yes	Improved and discharged
							G+ bacteria	Staphylococcus warneri
							G+ bacteria	Staphylococcus hominis
							G+ bacteria	Staphylococcus epidermidis
							G+ bacteria	Staphylococcus haemolyticus
							G+ bacteria	Micrococcus luteus
							G- bacteria	Moraxella osloensis
30	Alcoholic liver disease	Positive	DNA viruses	Torque teno virus 6	30	Positive	G+ bacteria	Cutibacterium acnes	No	No	No	Yellow, clear	1342	164.16	0.32	Negative	No	Yes, piperacillin/tazobactam for 19 days	Diisopropylamine dichloroacetate, spironolactone, and furosemide for 20 days. Hemocoagulase, carbazochrome sodium sulfonate, and acetylcysteine for 10 days	Yes	Improved and discharged
							G+ bacteria	Staphylococcus hominis
							G- bacteria	Moraxella osloensis
							Fungi	Candida parapsilosis
31	HBV	Positive	DNA viruses	Human gammaherpesvirus 4	1	Positive	G+ bacteria	Cutibacterium acnes	No	No	No	Light yellow, clear	231	8.384	0.1	Negative	No	Yes, levofloxacin for 4 days	Diisopropylamine dichloroacetate, spironolactone, furosemide, magnesium isoglycyrrhizinate, ademetionine, entecavir, and amlodipine for 9 days.	Yes	Improved and discharged
							G+ bacteria	Staphylococcus hominis
							G+ bacteria	Staphylococcus haemolyticus
							G+ bacteria	Micrococcus lylae
							G- bacteria	Moraxella osloensis
32	Alcoholic liver disease	Positive	G- bacteria	Pseudomonas aeruginosa	2	Positive	G+ bacteria	Cutibacterium acnes	No	No	No	Yellow, clear	257	17.113	0.14	Negative	No	Yes, moxifloxacin for 11 days and meropenem for 5 days	Spironolactone, furosemide, ademetionine, ornithine/aspartate, arginine glutamate injection, and insulin for 34 days; Carbazochrome sodium sulfonate, terlipressin, and octreotide acetate for 7 days; Monoammonium glycyrrhizinate and cysteine for 15 days.	Yes	Improved and discharged
							G+ bacteria	Staphylococcus hominis
							G+ bacteria	Staphylococcus haemolyticus
							G+ bacteria	Corynebacterium tuberculostearicum
							G- bacteria	Moraxella osloensis
33	HBV	Negative		/		Positive	G+ bacteria	Cutibacterium acnes	No	No	No	Light yellow, slight turbid	216	2.668	0.05	Negative	No	No	Diisopropylamine dichloroacetate, monoammonium glycyrrhizinate and cysteine, live combined bacillus subtilis and enterococcus faecium enteric-coated capsules, spironolactone, furosemide, entecavir, and pantoprazole for 7 days.	No	Improved and discharged
							G+ bacteria	Staphylococcus hominis
							G+ bacteria	Micrococcus lylae
							G+ bacteria	Corynebacterium tuberculostearicum
							G- bacteria	Moraxella osloensis
34	Alcoholic liver disease	Positive	DNA viruses	Human gammaherpesvirus 4	1	Positive	G+ bacteria	Cutibacterium acnes	No	No	Yes, type 2 diabetes mellitus	Yellow, turbid	1134	5.36	0.12	Negative	No	Yes, moxifloxacin for the first 8 days and meropenem for the next 5 days	Spironolactone, furosemide, ademetionine, ornithine/aspartate, arginine glutamate injection, and insulin for 31 days; Monoammonium glycyrrhizinate and cysteine for 15 days; Carbazochrome sodium sulfonate, terlipressin, and octreotide acetate for 7 days	Yes	Improved and discharged
							G+ bacteria	Staphylococcus warneri
							G+ bacteria	Staphylococcus hominis
							G+ bacteria	Staphylococcus epidermidis
							G+ bacteria	Staphylococcus haemolyticus
							G+ bacteria	Micrococcus luteus
							G- bacteria	Moraxella osloensis
35	HBV	Negative		/		Positive	G+ bacteria	Cutibacterium acnes	No	No	No	Yellow, clear	467	11.69	0.61	Positive (Staphylococcus aureus)	No	Yes, piperacillin/tazobactam for 4 days	Diisopropylamine dichloroacetate, spironolactone, furosemide, and ursodeoxycholic acid for 6 days	Yes	Improved and discharged
							G+ bacteria	Staphylococcus epidermidis
							G- bacteria	Moraxella osloensis
36	Autoimmune liver disease	Positive	G- bacteria	Pseudomonas aeruginosa	8	Positive	G+ bacteria	Cutibacterium acnes	Yes, 47 days before enrollment	No	Yes, sjogren syndrome	Yellow, clear	626	5.26	0.21	Negative	No	Yes, ceftizoxime sodium for 18 days	Diisopropylamine dichloroacetate, spironolactone, furosemide, ursodeoxycholic acid, ademetionine, and rivaroxaban for 18 days.	Yes	Improved and discharged
			DNA viruses	Human gammaherpesvirus 4	1		G+ bacteria	Staphylococcus capitis
							G+ bacteria	Micrococcus luteus
							G+ bacteria	Corynebacterium
							G- bacteria	Moraxella osloensis
							Fungi	Candida parapsilosis
37	HBV	Positive	DNA viruses	Hepatitis B virus	61	Positive	G+ bacteria	Cutibacterium acnes	No	No	No	Yellow , slight turbid	3205	13.325	12.17	Negative	No	Yes, piperacillin/tazobactam for 14 days	Diisopropylamine dichloroacetate, spironolactone, furosemide, ademetionine, and acetylcysteine for 14 days	Yes	Died (pulmonary embolism)
							G+ bacteria	Staphylococcus capitis
							G+ bacteria	Micrococcus luteus
							G+ bacteria	Corynebacterium accolens
							G- bacteria	Moraxella osloensis
							Fungi	Candida parapsilosis
38	HBV	Positive	G+ bacteria	Streptococcus constellatus	124	Positive	G+ bacteria	Cutibacterium acnes	Yes, 42 days before enrollment	No	No	Light yellow, clear	185	8.5	/	Negative	No	No	Magnesium isoglycyrrhizinate, diisopropylamine dichloroacetate, spironolactone, furosemide, ademetionine, entecavir, and bicyclol for 5 days.	No	Improved and discharged
			DNA viruses	Human gammaherpesvirus 4	1		G+ bacteria	Staphylococcus capitis
			DNA viruses	Torque teno virus 1	3		G+ bacteria	Staphylococcus warneri
							G+ bacteria	Staphylococcus epidermidis
							G+ bacteria	Staphylococcus hominis
							G+ bacteria	Staphylococcus haemolyticus
							G+ bacteria	Corynebacterium matruchotii
							G- bacteria	Moraxella osloensis
							Fungi	Candida parapsilosis
39	Autoimmune liver disease	Positive	Fungi	Candida tropicalis	3	Positive	G+ bacteria	Cutibacterium acnes	No	No	No	Yellow, turbid	17146	49.494	1.06	Negative	Yes	Yes, biapenem for 13 days	Diisopropylamine dichloroacetate, magnesium isoglycyrrhizinate, acetylcysteine, omeprazole, and terlipressin for 11 days	Yes	Improved and discharged
			DNA viruses	Human gammaherpesvirus 4	1		G+ bacteria	Staphylococcus warneri
			DNA viruses	Human betaherpesvirus 5	15		G+ bacteria	Staphylococcus epidermidis
							G+ bacteria	Staphylococcus haemolyticus
							G+ bacteria	Corynebacterium accolens
							G- bacteria	Moraxella osloensis
40	HBV	Negative		/		Positive	G+ bacteria	Cutibacterium acnes	No	No	No	Light yellow, slight turbid	1054	6.102	0.38	Negative	No	Yes, biapenem for 7 days	Diisopropylamine dichloroacetate, spironolactone, furosemide, tenofovir alafenemide fumarate, arginine glutamate injection, acetylcysteine, and omeprazole for 7 days.	Yes	Improved and discharged
							G+ bacteria	Staphylococcus warneri
							G+ bacteria	Micrococcus luteus
							G+ bacteria	Staphylococcus hominis
							G+ bacteria	Staphylococcus haemolyticus
							G+ bacteria	Corynebacterium matruchotii
							G- bacteria	Moraxella osloensis
							Fungi	Candida parapsilosis
41	HBV	Positive	Fungi	Aspergillus flavus	1	Positive	G+ bacteria	Cutibacterium acnes	No	No	No	Yellow, clear	1139	10.147	0.2	Negative	No	Yes, ceftizoxime sodium for 3 days	Diisopropylamine dichloroacetate, spironolactone, furosemide, magnesium isoglycyrrhizinate, and tenofovir amibufenamide tablets for 17 days.	No	Improved and discharged
							G+ bacteria	Staphylococcus warneri
							G+ bacteria	Staphylococcus epidermidis
							G+ bacteria	Staphylococcus hominis
							G+ bacteria	Staphylococcus haemolyticus
							G+ bacteria	Corynebacterium accolens
							G+ bacteria	Micrococcus luteus
							G- bacteria	Moraxella osloensis
							Fungi	Candida parapsilosis
42	Alcoholic liver disease	Positive	G+ bacteria	Ligilactobacillus agilis	287	Positive	G+ bacteria	Cutibacterium acnes	No	No	No	Light yellow, clear	428	8.436	0.11	Negative	No	No	Diisopropylamine dichloroacetate, spironolactone, furosemide, magnesium isoglycyrrhizinate, and ademetionine for 5 days.	No	Improved and discharged
							G+ bacteria	Staphylococcus warneri
							G+ bacteria	Staphylococcus epidermidis
							G+ bacteria	Staphylococcus hominis
							G+ bacteria	Staphylococcus haemolyticus
							G+ bacteria	Micrococcus luteus
							G- bacteria	Moraxella osloensis
							Fungi	Candida parapsilosis
43	Alcoholic liver disease	Positive	DNA viruses	Human gammaherpesvirus 4	1	Positive	G+ bacteria	Cutibacterium acnes	Yes, 48 days before enrollment	No	No	Orange, turbid	12147	36.162	0.13	Negative	No	Yes, piperacillin/tazobactam for the first 10 days, and biapenem for the next 15 days	Diisopropylamine dichloroacetate, spironolactone, furosemide, ademetionine, acetylcysteine, and ursodeoxycholic acid for 27 days. Hemocoagulase, and carbazochrome sodium sulfonate for 26 days	Yes	Improved and discharged
							G+ bacteria	Staphylococcus warneri
							G+ bacteria	Staphylococcus epidermidis
							G+ bacteria	Staphylococcus hominis
							G+ bacteria	Staphylococcus haemolyticus
							G+ bacteria	Micrococcus luteus
							G- bacteria	Moraxella osloensis
							Fungi	Candida parapsilosis
44	HBV	Positive	DNA viruses	Torque teno virus 5	4	Positive	G+ bacteria	Cutibacterium acnes	No	Yes, 13 days before enrollment (Intraperitoneal chemotherapy)	Yes, breast cancer and secondary lung cancer	Yellow, turbid	145	14.4	1.09	Negative	No	Yes, piperacillin/tazobactam for 3 days	Compound amino acid injection (18aa), and fat emulsion for 26 days	Yes	Improved and discharged
			DNA viruses	Human mastadenovirus C	3		G+ bacteria	Staphylococcus warneri
							G+ bacteria	Staphylococcus saprophyticus
							G+ bacteria	Staphylococcus epidermidis
							G+ bacteria	Staphylococcus hominis
							G+ bacteria	Staphylococcus haemolyticus
							G+ bacteria	Micrococcus luteus
							G- bacteria	Moraxella osloensis
							Fungi	Candida parapsilosis
45	Autoimmune liver disease	Positive	DNA viruses	Human gammaherpesvirus 4	3	Positive	G+ bacteria	Cutibacterium acnes	No	Yes, 25 days before enrollment (Gastroscopy)	No	Yellow, slight turbid	1796	411.532	3.6	Negative	Yes	Yes, piperacillin/tazobactam for 7 days	Diisopropylamine dichloroacetate, spironolactone, furosemide, ademetionine, ornithine/aspartate, and arginine glutamate injection for 7 days.	Yes	Discharged
							G+ bacteria	Staphylococcus warneri
							G+ bacteria	Staphylococcus epidermidis
							G+ bacteria	Staphylococcus hominis
							G+ bacteria	Staphylococcus haemolyticus
							G+ bacteria	Staphylococcus capitis
							G+ bacteria	Corynebacterium accolens
							G+ bacteria	Micrococcus luteus
							G- bacteria	Moraxella osloensis
							Fungi	Candida parapsilosis
							Fungi	Candida metapsilosis
							Fungi	Candida orthopsilosis
46	HBV	Positive	G+ bacteria	Bacillus infantis	6	Positive	G+ bacteria	Cutibacterium acnes	Yes, 83 days before enrollment	No	No	Yellow, slight turbid	203	5.047	0.12	Negative	No	No	Ademetionine, acetylcysteine, spironolactone, furosemide, and entecavir for 6 days.	No	Improved and discharged
			DNA viruses	Human gammaherpesvirus 4	1		G+ bacteria	Staphylococcus warneri
							G+ bacteria	Staphylococcus epidermidis
							G+ bacteria	Staphylococcus hominis
							G+ bacteria	Staphylococcus haemolyticus
							G+ bacteria	Corynebacterium accolens
							G+ bacteria	Micrococcus luteus
							G- bacteria	Moraxella osloensis
							Fungi	Candida parapsilosis
47	HBV	Positive	G- bacteria	Haemophilus influenzae	28	Positive	G+ bacteria	Cutibacterium acnes	No	No	No	Light yellow, slight turbid	476	101.144	0.08	Positive (Moraxella osloensis)	No	Yes, piperacillin/tazobactam for 10 days	Diisopropylamine dichloroacetate, spironolactone, furosemide, ademetionine, live combined bacillus subtilis and enterococcus faecium enteric-coated capsules, polystictus glycopeptide capsules, tenofovir, and sorafenib for 14 days.	Yes	Improved and discharged
			G- bacteria	Escherichia coli	2		G+ bacteria	Staphylococcus warneri
			DNA viruses	Human mastadenovirus C	3		G+ bacteria	Staphylococcus epidermidis
			DNA viruses	Hepatitis B virus	1		G+ bacteria	Staphylococcus haemolyticus
			DNA viruses	Human gammaherpesvirus 4	6		G+ bacteria	Staphylococcus caprae
							G+ bacteria	Corynebacterium matruchotii
							G+ bacteria	Micrococcus luteus
							G- bacteria	Moraxella osloensis
							Fungi	Candida parapsilosis
48	HBV	Positive	G- bacteria	Klebsiella pneumoniae	11976	Positive	G+ bacteria	Cutibacterium acnes	No	No	No	Yellow, turbid	21129	43.086	0.12	Negative	No	Yes, piperacillin/tazobactam for 14 days	Diisopropylamine dichloroacetate injection, spironolactone, furosemide, entecavir, and carbazochrome sodium sulfonate for 13 days.	Yes	Improved and discharged
			DNA viruses	Human gammaherpesvirus 4	1		G- bacteria	Moraxella osloensis
			DNA viruses	Human betaherpesvirus 5	29		Fungi	Candida parapsilosis
49	HBV	Positive	G- bacteria	Citrobacter freundii	8557	Positive	G+ bacteria	Staphylococcus warneri	No	No	Yes, type 2 diabetes mellitus	Orange, turbid	9185	71.965	0.24	Negative	No	Yes, ceftizoxime sodium for the first 4 days, and biapenem for the next 6 days	Diisopropylamine dichloroacetate, ademetionine, carbazochrome sodium sulfonate, and thymopetin for 10 days.	Yes	Improved and discharged
			G- bacteria	Bordetella petrii	1108		G+ bacteria	Staphylococcus epidermidis
			G- bacteria	Escherichia coli	529		G+ bacteria	Staphylococcus capitis
			DNA viruses	Human gammaherpesvirus 4	13		G+ bacteria	Staphylococcus saccharolyticus
			DNA viruses	Human betaherpesvirus 5	2		G+ bacteria	Staphylococcus hominis
							G+ bacteria	Corynebacterium accolens
							G+ bacteria	Micrococcus luteus
							G- bacteria	Moraxella osloensis
							Fungi	Candida parapsilosis
50	HBV	Positive	G- bacteria	Acinetobacter junii	25	Positive	G+ bacteria	Staphylococcus hominis	No	No	No	Yellow, slight turbid	1260	116.6	0.14	Negative	Yes	Yes, piperacillin/tazobactam for 5 days	Diisopropylamine dichloroacetate, magnesium isoglycyrrhizinate, acetylcysteine, ornithine/aspartate, and omeprazole for 5 days	Yes	Improved and discharged
							G+ bacteria	Micrococcus luteus
Note: Supplementary mNGS results may represent the colonized/commensal microbes from patients, or environmental microbes during sample processing. G-, gram-negative; G+, gram-positive; mNGS, metagenomic next-generation sequencing; PCT, procalcitonin; PMN, polymorphonuclear neutrophils.
