# Supplementary material for: Use of metagenomic next-generation sequencing for diagnosis of peritonitis in end-stage liver disease
Source: Int J Med Sci. 2023 Oct 9;20(13):1698–704. doi: 10.7150/ijms.89242 (PMC10620865; doi:10.7150/ijms.89242)
Supplement: Supplementary file 3 — Supplementary table 6. [file ijmsv20p1698s3.xlsx]

## Sheet: Sheet1
Table S6. Skin pathogens defined in this study
Pathogen types	Pathogens	Pathogen types	Pathogens
Bacteria	Brevibacterium_casei	Fungi	Aspergillus_tubingensis
Bacteria	Brevibacterium_epidermidis	Fungi	Aspergilus_tubingensis
Bacteria	Brevibacterium_linens	Fungi	Aureoumbra_lagunensis
Bacteria	Corymebacterium_afermentans	Fungi	Candida_parapsilosis
Bacteria	Corymebacterium_fastidiosum	Fungi	Cyanophora_paradoxa
Bacteria	Corymebacterium_tuberculostearicum	Fungi	Epidermophyton_floccosum
Bacteria	Corynebacterium_afermentans	Fungi	Gracilaria_tenuistipitata
Bacteria	Corynebacterium_amycolatum	Fungi	Leucocytozoon_majoris
Bacteria	Corynebacterium_aurimucosum	Fungi	Malassezia_dermatis
Bacteria	Corynebacterium_kroppenstedti	Fungi	Malassezia_furfur
Bacteria	Corynebacterium_resistens	Fungi	Malassezia_globosa
Bacteria	Corynebacterium_simulans	Fungi	Malassezia_japonica
Bacteria	Corynebacterium_tuberculostearicum	Fungi	Malassezia_obtusa
Bacteria	Cutibacterium_acnes	Fungi	Malassezia_pachydermatis
Bacteria	Cutibacterium_granulosum	Fungi	Malassezia_restricta
Bacteria	Dermabacter_hominis	Fungi	Malassezia_slooffiae
Bacteria	Enhydrobacter_aerosaccus	Fungi	Malassezia_sympodialis
Bacteria	Kytococcus_sedentarius	Fungi	Malassezia_yamatoensis
Bacteria	Micrococcus_luteus	Fungi	Meyerozyma_guilliermondii
Bacteria	Moraxella_atlantae	Fungi	Nannizzia_nana
Bacteria	Moraxella_osloensis	Fungi	Nephroselmis_olivacea
Bacteria	Propionibacterium_acnes	Fungi	Parachlorella_kessleri
Bacteria	Staphylococcus_arlettae	Fungi	Pycnococcus_provasoli
Bacteria	Staphylococcus_capitis	Fungi	Pyramimonas_parkeae
Bacteria	Staphylococcus_cohnii	Fungi	Tilletia_walkeri
Bacteria	Staphylococcus_epidermidis	Fungi	Trichophyton_mentagrophytes
Bacteria	Staphylococcus_haemolyticus	Fungi	Trichophyton_rubrum
Bacteria	Staphylococcus_hominis	Fungi	Zymoseptoria_tritici
Bacteria	Staphylococcus_pettenkoferi
Bacteria	Staphylococcus_saprophyticus
Bacteria	Staphylococcus_warneri
Bacteria	Streptococcus_mitis
Bacteria	Streptococcus_oralis
Bacteria	Streptococcus_parasanguinis
Bacteria	Streptococcus_pseudopneumoniae
Bacteria	Streptococcus_sanguinis
Bacteria	Veillonella_parvula
Notes: These organisms are considered to be skin pathogens in this study based on the conventional microbiological and clinical knowledge/practice, books, such as the Manual of Clinical Microbiology, Diagnosis and Illustration of Clinical Microbiology, and NCBI RefSeq (microbial) genome database.
